# Supplementary material for: Molecular Mechanisms of Trichosanthes kirilowii in Response to Root-Knot Nematode Infection
Source: Int J Mol Sci. 2026 Feb 6;27(3):1594. doi: 10.3390/ijms27031594 (PMC12898220; doi:10.3390/ijms27031594)
Supplement: Supplementary file 1 [file ijms-27-01594-s001.zip]

Archive with 1 entries (1 files):
- ijms-4114142-supplementary.xlsx
