# Supplementary material for: Molecular Mechanisms of Trichosanthes kirilowii in Response to Root-Knot Nematode Infection
Source: Int J Mol Sci. 2026 Feb 6;27(3):1594. doi: 10.3390/ijms27031594 (PMC12898220; doi:10.3390/ijms27031594)
Supplement: Supplementary file 1 [file ijms-27-01594-s001.zip › ijms-4114142-supplementary.xlsx]

## Sheet: Sheet1
Table S1 Primers used for qRT-PCR experiments
gene ID	Forward primer	Reverse Primer
18SrRNA	TCCGGAAAGATTGCCTCAGT	GGTGATCATTGGTCCGATGC
TRINITY_DN236_c0_g2	GCACTGAGCCAGAACATA	AGATCGTGACCCATAAAGT
TRINITY_DN7763_c0_g1	GGGTTTGGCTCGGGACAT	GAGCGATTCCTGAACTCTTTCC
TRINITY_DN43076_c0_g1	ACAAGTGCTGGTGTTCAATG	AATGGGTAAATCGCTGGA
TRINITY_DN778_c0_g2	CTCCTTTACGACCCATCC	AAGAAGAAGCAGCTCAAACT
TRINITY_DN18189_c0_g2	GGTGGCAGCGTTCGACTT	TCCAGAGCCCTCCATTTC
TRINITY_DN6455_c0_g1	CGTCAACGATACTACAACAA	GGACTCTATGCTTCCTCTT
TRINITY_DN4158_c0_g1	TTCACAACACCCTCGTATC	CTTCCGAACCCATCATCC
TRINITY_DN778_c0_g1	CTTCCTAAATTCATCCCTAA	CAACATACTCTGCCTCCA
TRINITY_DN22558_c0_g1	GTGGATGAATGCCAGAAC	TCCTATCAGCAAGGGAGA
TRINITY_DN12035_c0_g1	AAAGGGACAGCCGTGAAA	ATTGCCTACAACTCCTTGCTTC
TRINITY_DN11592_c0_g1	TCAAACCTTGCTCCATTAA	CTCCAGGCGTGTATCTTG
TRINITY_DN5555_c0_g1	GAAGCAACTACGACGAGG	ATAGCAACACGCACGATT
